# Supplementary material for: Callitrichine herpesvirus 3 in the common marmoset is a model of Epstein-Barr virus infection and associated lymphoma
Source: PLoS Pathog. 2026 Jul 17;22(7):e1014450. doi: 10.1371/journal.ppat.1014450 (PMC13395367; doi:10.1371/journal.ppat.1014450)
Supplement: S1 Data — (XLSX) [file ppat.1014450.s010.xlsx]

## Sheet: NINDS (Figures 1 and 2) 
ID	Age (months)	Sex	copies of CalHV-3/10^6 PBMCs
NINDS1	6	M	0
NINDS2	6	M	0
NINDS3	6	F	0
NINDS4	7	F	0
NINDS5	8	M	0
NINDS6	8	F	0
NINDS7	9	M	0
NINDS8	9	M	0
NINDS9	9	M	0
NINDS10	9	M	0
NINDS11	10	F	0
NINDS12	11	F	0
NINDS13	11	F	0
NINDS14	11	F	0
NINDS15	11	M	0
NINDS16	12	M	0
NINDS17	12	M	0
NINDS18	12	F	0
NINDS19	13	F	0
NINDS20	13	M	0
NINDS21	13	M	0
NINDS22	14	M	0
NINDS23	14	M	0
NINDS24	14	F	0
NINDS25	14	M	0
NINDS26	14	M	0
NINDS27	17	M	0
NINDS28	18	M	0
NINDS29	18	M	0
NINDS30	18	M	0
NINDS31	18	M	0
NINDS32	19	M	0
NINDS33	19	M	0
NINDS34	20	M	0
NINDS35	20	M	0
NINDS36	20	M	0
NINDS37	25	M	0
NINDS38	25	M	0
NINDS39	25	F	0
NINDS40	25	F	0
NINDS41	27	F	0
NINDS42	27	M	0
NINDS43	28	M	0
NINDS44	28	M	0
NINDS45	29	F	0
NINDS46	29	F	0
NINDS47	29	F	0
NINDS48	30	F	0
NINDS49	30	F	0
NINDS50	32	F	0
NINDS51	32	F	0
NINDS52	33	F	0
NINDS53	33	M	0
NINDS54	33	M	0
NINDS55	34	M	0
NINDS56	35	F	0
NINDS57	35	F	0
NINDS58	35	F	0
NINDS59	37	F	0
NINDS60	37	F	0
NINDS61	37	F	0
NINDS62	37	F	0
NINDS63	38	F	0
NINDS64	38	M	0
NINDS65	39	F	0
NINDS66	39	M	0
NINDS67	39	M	0
NINDS68	40	F	0
NINDS69	40	M	0
NINDS70	41	M	0
NINDS71	43	M	0
NINDS72	43	M	0
NINDS73	45	M	0
NINDS74	49	F	0
NINDS75	50	M	0
NINDS76	50	F	0
NINDS77	51	F	0
NINDS78	51	F	0
NINDS79	52	M	0
NINDS80	52	M	0
NINDS81	53	F	0
NINDS82	54	M	0
NINDS83	54	F	0
NINDS84	54	M	0
NINDS85	57	M	0
NINDS86	57	M	0
NINDS87	58	F	0
NINDS88	58	F	0
NINDS89	58	M	0
NINDS90	59	F	0
NINDS91	60	F	0
NINDS92	60	F	0
NINDS93	61	F	0
NINDS94	61	M	0
NINDS95	61	M	0
NINDS96	61	M	0
NINDS97	61	M	0
NINDS98	62	F	0
NINDS99	62	F	0
NINDS100	64	F	0
NINDS101	65	F	0
NINDS102	65	M	0
NINDS103	65	M	0
NINDS104	66	F	0
NINDS105	68	M	0
NINDS106	68	M	0
NINDS107	77	F	0
NINDS108	82	F	0
NINDS109	91	F	0
NINDS110	91	F	0
NINDS111	92	F	0
NINDS112	92	M	0
NINDS113	92	F	0
NINDS114	94	F	0
NINDS115	94	F	0
NINDS116	132	M	0
NINDS117	8	F	1249.84
NINDS118	34	F	1259.35
NINDS119	62	F	2883.62
NINDS120	176	M	3015.35
NINDS121	69	F	3544.22
NINDS122	91	M	3902.88
NINDS123	18	F	4062.86
NINDS124	42	M	4889.36
NINDS125	92	F	5093.78
NINDS126	24	M	8092.68
NINDS127	58	F	8554.56
NINDS128	29	M	9509.45
NINDS129	112	F	14002
NINDS130	43	M	17949.2
NINDS131	114	M	18819.9
NINDS132	49	F	19106
NINDS133	48	F	25112.4
NINDS134	55	M	27928
NINDS135	34	F	31774.9
NINDS136	96	M	39345.7
NINDS137	72	M	49777.8
NINDS138	46	M	50230.2
NINDS139	121	M	50513.5
NINDS140	67	F	67053.9
NINDS141	64	M	121510
NINDS142	36	M	292561
NINDS143	94	F	496724
NINDS144	78	F	1.25265e+06

## Sheet: NIMH (Figures 1 and 2)
ID	Age (months)	Sex	copies of CalHV-3/10^6 PBMCs
NIMH1	8	F	0
NIMH2	10	M	0
NIMH3	10	F	0
NIMH4	10	M	0
NIMH5	11	M	0
NIMH6	11	M	0
NIMH7	11	M	0
NIMH8	11	M	0
NIMH9	11	F	0
NIMH10	11	M	0
NIMH11	12	F	0
NIMH12	12	F	0
NIMH13	13	F	0
NIMH14	13	F	0
NIMH15	13	M	0
NIMH16	13	M	0
NIMH17	14	M	0
NIMH18	14	F	0
NIMH19	15	F	0
NIMH20	15	M	0
NIMH21	15	F	0
NIMH22	15	M	0
NIMH23	16	F	0
NIMH24	17	F	0
NIMH25	17	M	0
NIMH26	18	F	0
NIMH27	18	F	0
NIMH28	18	M	0
NIMH29	18	F	0
NIMH30	18	M	0
NIMH31	19	M	0
NIMH32	20	M	0
NIMH33	20	F	0
NIMH34	20	F	0
NIMH35	21	F	0
NIMH36	21	M	0
NIMH37	21	M	0
NIMH38	21	M	0
NIMH39	21	F	0
NIMH40	23	M	0
NIMH41	23	F	0
NIMH42	23	M	0
NIMH43	23	M	0
NIMH44	23	M	0
NIMH45	24	F	0
NIMH46	24	M	0
NIMH47	25	M	0
NIMH48	25	M	0
NIMH49	25	F	0
NIMH50	26	F	0
NIMH51	27	M	0
NIMH52	27	M	0
NIMH53	29	M	0
NIMH54	29	F	0
NIMH55	29	F	0
NIMH56	30	F	0
NIMH57	30	F	0
NIMH58	30	F	0
NIMH59	31	M	0
NIMH60	32	F	0
NIMH61	38	M	0
NIMH62	38	M	0
NIMH63	42	M	0
NIMH64	42	F	0
NIMH65	42	F	0
NIMH66	44	M	0
NIMH67	44	M	0
NIMH68	44	M	0
NIMH69	45	F	0
NIMH70	46	F	0
NIMH71	47	F	0
NIMH72	47	M	0
NIMH73	49	M	0
NIMH74	49	M	0
NIMH75	49	M	0
NIMH76	50	M	0
NIMH77	50	F	0
NIMH78	52	M	0
NIMH79	54	M	0
NIMH80	54	M	0
NIMH81	55	F	0
NIMH82	56	M	0
NIMH83	56	M	0
NIMH84	57	M	0
NIMH85	57	M	0
NIMH86	57	F	0
NIMH87	59	M	0
NIMH88	59	F	0
NIMH89	61	M	0
NIMH90	61	F	0
NIMH91	62	F	0
NIMH92	63	F	0
NIMH93	63	M	0
NIMH94	64	M	0
NIMH95	66	F	0
NIMH96	67	F	0
NIMH97	67	M	0
NIMH98	67	F	0
NIMH99	69	F	0
NIMH100	70	F	0
NIMH101	70	M	0
NIMH102	71	M	0
NIMH103	72	M	0
NIMH104	72	M	0
NIMH105	72	M	0
NIMH106	73	F	0
NIMH107	73	M	0
NIMH108	74	M	0
NIMH109	74	F	0
NIMH110	74	F	0
NIMH111	76	M	0
NIMH112	76	M	0
NIMH113	77	F	0
NIMH114	80	M	0
NIMH115	80	F	0
NIMH116	80	F	0
NIMH117	80	F	0
NIMH118	81	F	0
NIMH119	83	M	0
NIMH120	85	M	0
NIMH121	85	M	0
NIMH122	85	M	0
NIMH123	85	M	0
NIMH124	85	M	0
NIMH125	85	F	0
NIMH126	87	F	0
NIMH127	88	M	0
NIMH128	89	F	0
NIMH129	98	F	0
NIMH130	106	M	0
NIMH131	53	M	354.04
NIMH132	75	F	999.14
NIMH133	17	M	1267.89
NIMH134	75	M	1560.57
NIMH135	85	F	3194.56
NIMH136	14	M	4198.59
NIMH137	13	F	4441.28
NIMH138	61	F	5291.01
NIMH139	84	M	8056
NIMH140	20	M	9497.4
NIMH141	13	M	9841.29
NIMH142	96	F	13417.2
NIMH143	57	M	14230.3
NIMH144	68	F	15079.8
NIMH145	10	F	15992.6
NIMH146	52	F	36668.4
NIMH147	73	M	40524.4
NIMH148	68	M	46885.6
NIMH149	54	M	58673.3
NIMH150	76	F	59646.3
NIMH151	60	M	63123.4
NIMH152	51	M	70841.2
NIMH153	48	F	75765.4
NIMH154	47	F	80751.4
NIMH155	65	M	82052
NIMH156	80	M	109640
NIMH157	57	F	137033
NIMH158	123	M	202091
NIMH159	71	F	234895
NIMH160	81	M	638398

## Sheet: Pitt (Figures 1 and 2)
ID	Age (months)	Sex	copies of CalHV-3/10^6 PBMCs
Pitt1	2	F	0
Pitt2	12	F	0
Pitt3	12	F	0
Pitt4	12	F	0
Pitt5	12	F	0
Pitt6	17	F	0
Pitt7	17	F	0
Pitt8	17	F	0
Pitt9	18	F	0
Pitt10	18	F	0
Pitt11	18	F	0
Pitt12	18	F	0
Pitt13	19	F	0
Pitt14	19	F	0
Pitt15	30	F	0
Pitt16	30	F	0
Pitt17	30	F	0
Pitt18	31	F	0
Pitt19	36	F	0
Pitt20	36	F	0
Pitt21	36	F	0
Pitt22	42	F	0
Pitt23	48	F	0
Pitt24	53	F	0
Pitt25	59	F	0
Pitt26	60	F	0
Pitt27	72	F	0
Pitt28	78	F	0
Pitt29	78	F	0
Pitt30	90	F	0
Pitt31	90	F	0
Pitt32	90	F	0
Pitt33	90	F	0
Pitt34	96	F	0
Pitt35	113	F	0
Pitt36	5	M	0
Pitt37	12	M	0
Pitt38	12	M	0
Pitt39	12	M	0
Pitt40	12	M	0
Pitt41	16	M	0
Pitt42	18	M	0
Pitt43	18	M	0
Pitt44	18	M	0
Pitt45	18	M	0
Pitt46	18	M	0
Pitt47	19	M	0
Pitt48	23	M	0
Pitt49	24	M	0
Pitt50	24	M	0
Pitt51	24	M	0
Pitt52	24	M	0
Pitt53	24	M	0
Pitt54	24	M	0
Pitt55	29	M	0
Pitt56	30	M	0
Pitt57	30	M	0
Pitt58	30	M	0
Pitt59	30	M	0
Pitt60	31	M	0
Pitt61	31	M	0
Pitt62	33	M	0
Pitt63	36	M	0
Pitt64	36	M	0
Pitt65	36	M	0
Pitt66	38	M	0
Pitt67	42	M	0
Pitt68	42	M	0
Pitt69	48	M	0
Pitt70	48	M	0
Pitt71	48	M	0
Pitt72	48	M	0
Pitt73	48	M	0
Pitt74	48	M	0
Pitt75	54	M	0
Pitt76	78	M	0
Pitt77	78	M	0
Pitt78	84	M	0
Pitt79	90	M	0
Pitt80	90	M	0
Pitt81	90	M	0
Pitt82	95	M	0
Pitt83	96	M	0
Pitt84	107	M	0
Pitt85	107	M	0
Pitt86	108	M	0
Pitt87	150	M	0
Pitt88	102	M	0
Pitt89	66	M	259.97
Pitt90	108	F	680.85
Pitt91	11	F	1302.85
Pitt92	84	M	1504.71
Pitt93	78	F	1651.99
Pitt94	11	M	1744.19
Pitt95	84	M	2320.44
Pitt96	30	F	2745.69
Pitt97	97	M	3002.24
Pitt98	48	F	4563.58
Pitt99	90	M	4663.62
Pitt100	54	M	5500.73
Pitt101	30	M	6588
Pitt102	36	M	7873.22
Pitt103	114	F	8690.82
Pitt104	60	M	11383
Pitt105	102	F	12135.6
Pitt106	73	M	12841.8
Pitt107	114	M	18168.9
Pitt108	35	F	19707.4
Pitt109	90	F	23493.9
Pitt110	102	M	25218.1
Pitt111	96	F	26650.6
Pitt112	96	M	26737.3
Pitt113	108	F	33277
Pitt114	102	F	37567.5
Pitt115	18	F	40515.7
Pitt116	48	F	48694.7
Pitt117	48	M	53030.1
Pitt118	48	M	61290.3
Pitt119	72	F	85016.4
Pitt120	96	F	96748.3
Pitt121	108	M	110253
Pitt122	66	M	135790
Pitt123	108	F	280335
Pitt124	48	F	319889
Pitt125	18	F	382685
Pitt126	61	M	1.34755e+06
Pitt127	25	F	1.59456e+06

## Sheet: JHU (Figures 1 and 2)
ID	Age (months)	Sex	copies of CalHV-3/10^6 PBMCs
JHU1	32	F	0
JHU2	32	F	19849.3
JHU3	32	M	16126.7
JHU4	43	F	4757.02
JHU5	43	M	4681.59
JHU6	42	F	0
JHU7	42	F	0
JHU8	29	M	0
JHU9	28	M	11506.8
JHU10	27	F	0
JHU11	27	M	0
JHU12	27	M	0
JHU13	26	M	0
JHU14	26	F	0
JHU15	38	M	2993.6
JHU16	38	F	9995.38

## Sheet: UCSD (Figures 1 and 2)
ID	Age (months)	Sex	copies of CalHV-3/10^6 PBMCs
UCSD1	19	M	0
UCSD2	19	M	6048.47
UCSD3	19	M	8649.54
UCSD4	20	M	0
UCSD5	20	F	0
UCSD6	19	F	13206.9
UCSD7	26	F	33803.2
UCSD8	20	M	8092.42

## Sheet: Saliva (Figure 3)
ID	copies of CalHV-3/ mL saliva	copies of CalHV-3/10^6 PBMCs
S1	0	0
S2	500	10492.2
S2	691500	14534.5
S3	0	0
S4	8354125	1.66366e+06
S5	37500	130766
S5	108938	590282
S6	0	0
S6	0	0
S6	0	0
S6	0	0
S6	0	0
S6	0	0
S7 (103)	13625	72664.4
S7 (103)	352500	123359
S7 (103)	8750	187844
S8	0	14184.4
S9	0	0
S10	0	0
S11	0	0
S11	0	0
S11	0	0
S11	0	0
S11	0	0
S11	0	0
S12	0	0
S13	0	0
S13	0	0
S13	0	0
S14	42500	133568
S15	0	0
S15	0	0
S15	0	0
S16	0	0
S17	0	0
S17	0	0
S17	0	0
S17	0	0
S17	0	0
S18	0	0
S19	52687.5	4.22177e+06
S19	3500	4.45579e+06
S20	0	0
S21	1.10181e+06	27867.6
S22	0	0
S23	0	0
S23	0	0
S24	13500	4451.68
S25	0	0
S25	0	0
S26	0	0
S27 (101)	875	18011.3
S27 (101)	875	23136.9
S27 (101)	26250	23338
S27 (101)	10250	25312
S27 (101)	36250	27205.3
S27 (101)	26750	28658.4
S27 (101)	49875	40721.4
S27 (101)	875	42798.7
S28	2750	11727.3
S29	0	0
S30	0	0
S31	0	0
S32	0	0
S33 (102)	5646250	11008.3
S33 (102)	30375000	22419.1
S33 (102)	511000	67407.4
S33 (102)	4449875	71758
S34	0	0
S35	0	0
S36	0	0
S36	0	0
S36	0	0
S36	0	0
S37	45000	58941
S38	0	220
S38	10750	373.01
S39	0	0
S40	0	46435.5
S41	0	0
S41	0	0
S41	0	0
S41	0	0
S41	0	0
S42	0	0
S43	1500	22768.7
S43	37500	58091.3
S44	542500	34428.8
S44	27500	85687.8
S45	0	0
S46	0	20173.1
S46	0	127344
S47	0	0
S47	0	0
S48	0	0
S49	0	0

## Sheet: CJ0149 Reactivation (Figure 6)
Fig. 6A Relative folds of CalHV-3 viral genome copy numbers were analyzed by qPCR.
mock 72h	NaB/TPA 72h	mock 144h	NaB/TPA 144h
1.0581	1.9749	1.4783	3.8354
0.9797	2.2866	1.6306	3.6843
0.9647	2.7127	1.5334	3.7921
Fig. 6B Relative folds of CalHV-3 viral transcripts from putative latent genes C1 and ORF39 were analyzed by RT-qPCR.
C1
	MOCK			NaB/TPA
72h	1.30749	1.02229	0.748148	0.70448	0.788286	0.62184
96h	0.908995	0.784687	1.31082	0.654232	0.581462	0.630398
120h	1.20183	1.05992	1.36364	0.821548	2.27894	1.95282
144h	2.2287	2.1588	3.14109	8.61262	6.17445	4.88191
ORF39
	MOCK			NaB/TPA
72h	1.42564	0.805133	0.871211	0.133979	0.211595	0.123682
96h	0.87363	1.07436	1.46461	1.14943	1.00989	0.899422
120h	1.90416	1.70134	1.42421	1.65816	3.8107	3.46187
144h	1.99511	2.54159	2.29242	10.6461	7.82105	5.41974
Fig. 6C Relative folds of CalHV-3 viral transcripts from immediate-early lytic genes ORF42 and ORF43 were analyzed by RT-qPCR.
ORF42
	MOCK			NaB/TPA
72h	2.24604	0.727019	0.612403	3.30751	4.70202	2.74572
96h	0.939579	0.892919	1.4078	32.2207	30.3449	27.9764
120h	1.37369	1.23395	1.35877	43.2958	80.6143	77.3072
144h	1.61791	2.2118	2.76474	177.456	151.156	116.974
ORF43
	MOCK			NaB/TPA
72h	2.62378	0.89519	0.425752	109.065	91.7838	70.4211
96h	0.468349	0.586546	1.51803	464.114	370.372	344.192
120h	0.957984	0.761427	1.44824	425.443	1120.07	770.43
144h	2.79497	2.92423	2.30552	742.818	707.581	616.024
Fig. 6D Relative folds of CalHV-3 viral transcript from early lytic gene ORF5 were analyzed by RT-qPCR.
ORF5
	MOCK			NaB/TPA
72h	2.06019	0.850054	0.571013	1.4641	2.02904	1.57223
96h	0.959588	1.04217	1.63001	14.3519	11.9624	12.7786
120h	1.21709	1.56869	1.80249	19.0958	56.2146	34.235
144h	1.34493	1.59693	2.11651	103.254	91.5891	78.812
Fig. 6E Relative folds of CalHV-3 viral transcripts from late lytic genes ORF59 and ORF45 were analyzed by RT-qPCR.
ORF59
	MOCK			NaB/TPA
72h	2.17126	0.754156	0.610698	5.00354	4.83067	3.65405
96h	0.667417	0.748232	1.10721	89.0758	73.3983	62.5458
120h	1.11376	1.16344	1.07034	133.409	341.823	257.601
144h	1.39829	1.8798	2.34835	393.371	328.057	297.259
ORF45
	MOCK			NaB/TPA
72h	2.29354	0.706898	0.616788	6.04643	6.73308	5.2093
96h	0.755048	0.952172	1.19182	86.1506	77.8503	76.9477
120h	1.3751	1.21132	1.39484	199.627	428.968	291.549
144h	1.46032	2.09782	2.50346	1072.53	774.097	618.278
